# Supplementary material for: Designing Aedes (Diptera: Culicidae) Mosquito Traps: The Evolution of the Male Aedes Sound Trap by Iterative Evaluation
Source: Insects. 2021 Apr 27;12(5):388. doi: 10.3390/insects12050388 (PMC8146609; doi:10.3390/insects12050388)
Supplement: Supplementary file 1 [file insects-12-00388-s001.zip]

Archive with 6 entries (6 files):
- Figure S1.pdf
- Figure S2.pdf
- Figure S3.pdf
- Figure S4.pdf
- Figure S5.pdf
- Table_S1.pdf
